# Supplementary material for: Carotid Artery Stenting Intervention to Enhance Global Brain Blood Flow and Cognition in Carotid Artery Disease: Preliminary Findings from a Prospective Follow-Up MRI Study
Source: Medicina (Kaunas). 2025 May 5;61(5):848. doi: 10.3390/medicina61050848 (PMC12113299; doi:10.3390/medicina61050848)
Supplement: Supplementary file 1 [file medicina-61-00848-s001.zip]

Archive with 1 entries (1 files):
- medicina-3595224-supplementary.pdf
